# Supplementary material for: Patient Experiences and Clinical Outcomes in a Multidisciplinary Perioperative Transitional Pain Service
Source: J Pers Med. 2023 Dec 26;14(1):31. doi: 10.3390/jpm14010031 (PMC10821325; doi:10.3390/jpm14010031)
Supplement: Supplementary file 1 [file jpm-14-00031-s001.zip]

Archive with 1 entries (1 files):
- Supplement Interview Script.pdf
